# Supplementary material for: Effects of Exogenous Isosteviol on the Physiological Characteristics of Brassica napus Seedlings under Salt Stress
Source: Plants (Basel). 2024 Jan 12;13(2):217. doi: 10.3390/plants13020217 (PMC10819195; doi:10.3390/plants13020217)
Supplement: Supplementary file 1 [file plants-13-00217-s001.zip]

Archive with 1 entries (1 files):
- plants-2785973-supplementary.pdf
